# Supplementary material for: Prevention of Work Absence Due to Back Pain: A Network Meta-Analysis
Source: Eur J Investig Health Psychol Educ. 2023 Dec 10;13(12):2891–903. doi: 10.3390/ejihpe13120200 (PMC10871117; doi:10.3390/ejihpe13120200)
Supplement: Supplementary file 1 [file ejihpe-13-00200-s001.zip]

Archive with 1 entries (1 files):
- ejihpe-2710519-supplementary.pdf
